# Supplementary material for: Astrocytes require insulin-like growth factor I to protect neurons against oxidative injury
Source: F1000Res. 2014 Apr 22;3:28. Originally published 2014 Jan 28. [Version 2] doi: 10.12688/f1000research.3-28.v2 (PMC3954172; doi:10.12688/f1000research.3-28.v2)
Supplement: Update: Data on the responses of neurons and astrocytes to oxidative injury in the presence of insulin-like growth factor I — Fig1a) Neuron viability measured as percentage of GFP positive cells cultured ± astrocytes after treatment with H2O2. N: neurons, NA: neurons + astrocytes. Names for each file refer to the related figures in the associated research article. Fig1b) IGF-I measured in the supernatant of neuron or astrocyte cultures treated ± with H2O2. Fig1c) UPDATED with additional data: pAKT levels measured in astrocytes transfected with an IGF-IR dominant negative construct (IGF-IR DN) after treatment with IGF-I. Fig1d) Neuron viability measured as percentage of GFP positive cells cultured with astrocytes transfected with IGF-IR DN. Fig2a) pAKT levels in astrocytes treated ± with PPP (picropodophyllin) after treatment with IGF-I. Fig2b) Neuron viability measured as percentage of GFP positive cells treated ± with PPP and H2O2. Fig2c) Neuron viability expressed as percentage of GFP positive cells cultured with astrocytes and treated ± with PPP and H2O2. Fig2d) Neuron viability measured as percentage of GFP positive cells cultured with astrocytes (both cells types from forebrain) and treated ± with PPP and H2O2. Fig2e) Neuron viability measured as percentage of GFP positive cells cultured with astrocytes and treated with IGF-I, H2O2 or both. Fig3a) Neuron death measured as percentage of PI positive cells treated ± with IGF-I and H2O2. Fig3b) Astrocyte survival expressed as percentage of PI negative cells treated ± with IGF-I and H2O2. Fig3c) FOXO activity from astrocytes treated with IGF-I, H2O2 or both. Fig3d) Cell survival expressed as percentage of GFP positive cells for astrocytes transfected with wt or AKT-insensitive mutant FOXO, treated ± with IGF-Iand H2O2. Fig3e) pAKT levels form astrocytes treated with IGF-I I ± H2O2. Fig4a) Mitochondrial O2- measured in astrocytes treated ± with IGF-I and H2O2. Fig4b) Total ROS (reactive oxygen species) measured in astrocytes treated ± with IGF-I and H2O2. Fig5a) Cu/Zn SOD (superoxide dismutase) levels from astrocytes treated with IGF-I, H2O [file f1000research-3-4206-s0000.tgz › Fig_2e.csv]

Replicate	CONTROL	IGF-I	H2O2	I+H
n1	72.991	104.39	30.566	51.272
n2	48.258	72.051	42.786	50.409
n3	52.708	70.925	40.266	52.182
n4	76.051		54.488	53.158
n5	66.414		26.896	42.715
MEAN	63.285	82.456	39	49.947
SEM	5.498	10.972	4.866	1.865
