# Supplementary material for: Astrocytes require insulin-like growth factor I to protect neurons against oxidative injury
Source: F1000Res. 2014 Apr 22;3:28. Originally published 2014 Jan 28. [Version 2] doi: 10.12688/f1000research.3-28.v2 (PMC3954172; doi:10.12688/f1000research.3-28.v2)
Supplement: Update: Data on the responses of neurons and astrocytes to oxidative injury in the presence of insulin-like growth factor I — Fig1a) Neuron viability measured as percentage of GFP positive cells cultured ± astrocytes after treatment with H2O2. N: neurons, NA: neurons + astrocytes. Names for each file refer to the related figures in the associated research article. Fig1b) IGF-I measured in the supernatant of neuron or astrocyte cultures treated ± with H2O2. Fig1c) UPDATED with additional data: pAKT levels measured in astrocytes transfected with an IGF-IR dominant negative construct (IGF-IR DN) after treatment with IGF-I. Fig1d) Neuron viability measured as percentage of GFP positive cells cultured with astrocytes transfected with IGF-IR DN. Fig2a) pAKT levels in astrocytes treated ± with PPP (picropodophyllin) after treatment with IGF-I. Fig2b) Neuron viability measured as percentage of GFP positive cells treated ± with PPP and H2O2. Fig2c) Neuron viability expressed as percentage of GFP positive cells cultured with astrocytes and treated ± with PPP and H2O2. Fig2d) Neuron viability measured as percentage of GFP positive cells cultured with astrocytes (both cells types from forebrain) and treated ± with PPP and H2O2. Fig2e) Neuron viability measured as percentage of GFP positive cells cultured with astrocytes and treated with IGF-I, H2O2 or both. Fig3a) Neuron death measured as percentage of PI positive cells treated ± with IGF-I and H2O2. Fig3b) Astrocyte survival expressed as percentage of PI negative cells treated ± with IGF-I and H2O2. Fig3c) FOXO activity from astrocytes treated with IGF-I, H2O2 or both. Fig3d) Cell survival expressed as percentage of GFP positive cells for astrocytes transfected with wt or AKT-insensitive mutant FOXO, treated ± with IGF-Iand H2O2. Fig3e) pAKT levels form astrocytes treated with IGF-I I ± H2O2. Fig4a) Mitochondrial O2- measured in astrocytes treated ± with IGF-I and H2O2. Fig4b) Total ROS (reactive oxygen species) measured in astrocytes treated ± with IGF-I and H2O2. Fig5a) Cu/Zn SOD (superoxide dismutase) levels from astrocytes treated with IGF-I, H2O [file f1000research-3-4206-s0000.tgz › Fig_4a.csv]

Replicate	CONTROL	IGF-I	H2O2	I+H
n1	54.4	38.5	63.8	45.8
n2	53.2	49.7	60.4	50.9
n3	54.5	44.1	60.2	57.8
n4	59.6	50.7	65.8	67.9
n5	53.5	58.4	78.9	69.2
n6	50.2	49.3	69.9	60
n7	39.2	48.7	67.8	57.2
MEAN	52.086	48.486	66.686	58.4
SEM	2.393	2.311	2.447	3.186
