# Supplementary material for: Astrocytes require insulin-like growth factor I to protect neurons against oxidative injury
Source: F1000Res. 2014 Apr 22;3:28. Originally published 2014 Jan 28. [Version 2] doi: 10.12688/f1000research.3-28.v2 (PMC3954172; doi:10.12688/f1000research.3-28.v2)
Supplement: Update: Data on the responses of neurons and astrocytes to oxidative injury in the presence of insulin-like growth factor I — Fig1a) Neuron viability measured as percentage of GFP positive cells cultured ± astrocytes after treatment with H2O2. N: neurons, NA: neurons + astrocytes. Names for each file refer to the related figures in the associated research article. Fig1b) IGF-I measured in the supernatant of neuron or astrocyte cultures treated ± with H2O2. Fig1c) UPDATED with additional data: pAKT levels measured in astrocytes transfected with an IGF-IR dominant negative construct (IGF-IR DN) after treatment with IGF-I. Fig1d) Neuron viability measured as percentage of GFP positive cells cultured with astrocytes transfected with IGF-IR DN. Fig2a) pAKT levels in astrocytes treated ± with PPP (picropodophyllin) after treatment with IGF-I. Fig2b) Neuron viability measured as percentage of GFP positive cells treated ± with PPP and H2O2. Fig2c) Neuron viability expressed as percentage of GFP positive cells cultured with astrocytes and treated ± with PPP and H2O2. Fig2d) Neuron viability measured as percentage of GFP positive cells cultured with astrocytes (both cells types from forebrain) and treated ± with PPP and H2O2. Fig2e) Neuron viability measured as percentage of GFP positive cells cultured with astrocytes and treated with IGF-I, H2O2 or both. Fig3a) Neuron death measured as percentage of PI positive cells treated ± with IGF-I and H2O2. Fig3b) Astrocyte survival expressed as percentage of PI negative cells treated ± with IGF-I and H2O2. Fig3c) FOXO activity from astrocytes treated with IGF-I, H2O2 or both. Fig3d) Cell survival expressed as percentage of GFP positive cells for astrocytes transfected with wt or AKT-insensitive mutant FOXO, treated ± with IGF-Iand H2O2. Fig3e) pAKT levels form astrocytes treated with IGF-I I ± H2O2. Fig4a) Mitochondrial O2- measured in astrocytes treated ± with IGF-I and H2O2. Fig4b) Total ROS (reactive oxygen species) measured in astrocytes treated ± with IGF-I and H2O2. Fig5a) Cu/Zn SOD (superoxide dismutase) levels from astrocytes treated with IGF-I, H2O [file f1000research-3-4206-s0000.tgz › Fig_6c.csv]

Replicate	CONTROL	IGF-I	H2O2	I+H
n1	1	1.246	0.636	1.103
n2	1	0.947	0.686	0.786
n3	1	0.387	0.635	0.329
n4	1	0.667	0.66	0.557
MEAN	1	0.812	0.654	0.694
SEM	0	0.185	0.012	0.165
