# Supplementary material for: Astrocytes require insulin-like growth factor I to protect neurons against oxidative injury
Source: F1000Res. 2014 Apr 22;3:28. Originally published 2014 Jan 28. [Version 2] doi: 10.12688/f1000research.3-28.v2 (PMC3954172; doi:10.12688/f1000research.3-28.v2)
Supplement: Update: Data on the responses of neurons and astrocytes to oxidative injury in the presence of insulin-like growth factor I — Fig1a) Neuron viability measured as percentage of GFP positive cells cultured ± astrocytes after treatment with H2O2. N: neurons, NA: neurons + astrocytes. Names for each file refer to the related figures in the associated research article. Fig1b) IGF-I measured in the supernatant of neuron or astrocyte cultures treated ± with H2O2. Fig1c) UPDATED with additional data: pAKT levels measured in astrocytes transfected with an IGF-IR dominant negative construct (IGF-IR DN) after treatment with IGF-I. Fig1d) Neuron viability measured as percentage of GFP positive cells cultured with astrocytes transfected with IGF-IR DN. Fig2a) pAKT levels in astrocytes treated ± with PPP (picropodophyllin) after treatment with IGF-I. Fig2b) Neuron viability measured as percentage of GFP positive cells treated ± with PPP and H2O2. Fig2c) Neuron viability expressed as percentage of GFP positive cells cultured with astrocytes and treated ± with PPP and H2O2. Fig2d) Neuron viability measured as percentage of GFP positive cells cultured with astrocytes (both cells types from forebrain) and treated ± with PPP and H2O2. Fig2e) Neuron viability measured as percentage of GFP positive cells cultured with astrocytes and treated with IGF-I, H2O2 or both. Fig3a) Neuron death measured as percentage of PI positive cells treated ± with IGF-I and H2O2. Fig3b) Astrocyte survival expressed as percentage of PI negative cells treated ± with IGF-I and H2O2. Fig3c) FOXO activity from astrocytes treated with IGF-I, H2O2 or both. Fig3d) Cell survival expressed as percentage of GFP positive cells for astrocytes transfected with wt or AKT-insensitive mutant FOXO, treated ± with IGF-Iand H2O2. Fig3e) pAKT levels form astrocytes treated with IGF-I I ± H2O2. Fig4a) Mitochondrial O2- measured in astrocytes treated ± with IGF-I and H2O2. Fig4b) Total ROS (reactive oxygen species) measured in astrocytes treated ± with IGF-I and H2O2. Fig5a) Cu/Zn SOD (superoxide dismutase) levels from astrocytes treated with IGF-I, H2O [file f1000research-3-4206-s0000.tgz › Fig_7c.csv]

Replicate	CONTROL	H	IGF-I	IGF-I+H	SCF	SCF+H	SCF+IGF-I	IGF-I+SCF+H
n1	1	1.778	1.05		0.98	1.462	2.079	1.076
n2	1	2.123	1.823		1.753	2.23	2.377	1.496
n3	1	1.806	3.625		0.369	1.055	1.347	5.643
n4	1	2.894			2.742			7.435
n5	1	1.163	3.759		2.587	0.563	2.34	0.493
n6	1	0.906	0.514		1.258	1.434	3.535	4.006
n7	1	1.201	0.644	0.604	1.178	0.751	1.809	0.689
n8	1	1.533	1.491	1.509	1.382	1.109	1.347	1.024
n9	1	1.152	1.369	1.284	1.385	1.588	1.288	1.469
n10	1	2.314	3.049	2.821	2.128	2.291	1.696	3.498
n11	1	2.426	2.377	5.792	3.193	5.743	5.02	7.52
n12	1	1.117	1.488	2.391	3.851	5.798	2.705	4.72
MEAN	1	1.701	1.926	2.4	1.9	2.184	2.322	3.256
SEM	0	0.182	0.341	0.752	0.294	0.558	0.338	0.751
